# Supplementary material for: Validation studies of verbal autopsy methods: a systematic review
Source: BMC Public Health. 2022 Nov 29;22:2215. doi: 10.1186/s12889-022-14628-1 (PMC9706899; doi:10.1186/s12889-022-14628-1)
Supplement: Supplementary file 2 — Additional file 2. Characteristics of all studies selected from the literature search. [file 12889_2022_14628_MOESM2_ESM.xlsx]

## Sheet: Table 1
Additional File 2: Characteristics of all studies selected from the literature search
Study	Setting	Description of the VA method: Composition/details of the VA tool used	VA interviewer	Place of interview	Time between death and VA interview	Description of the deceased e.g. general population or suspected of a specific condition	Age composition of the deceased	Gender composition and other relevant characteristics of the deceased	Number of death records collected	Details of the respondent or source of the details of the deceased	Whether comparator was a primary or secondary data source	Description of the comparison data, including number of records used	Categorization of quality of comparator dataset Level 1- Autopsy diagnosis Level 2- Hospital diagnosis with evidence suggestive that investigation findings (i.e. except autopsy) were used in the diagnosis in addition to the signs and symptoms Level 3- Hospital diagnosis without further details on the criteria used/ Hospital diagnosis only based on signs or symptoms Level 4- Externally made diagno…	Was VA validation the main objective of the study?	Measures that were used in describing concordance	Findings of the concordance analysis	Computer coded or physician certified VA?
Aggarwal et al. 2011	Chandigarh, India, 2006-2008	Slightly modified version of the World Health Organization standard verbal autopsy tool for investigating causes of death in infants and children, Geneva, 1999. Analyzed by PCVA using 2 independent paediatricians, and a third to resolve discrepancies	Trained female field workers with school-level education (10th grade)	Household	4-6 weeks for all 225 cases included in the analysis	Stillbirths	Stillbirths only	Not specified	225	Mother or other adult present at the stillbirth if mother not available	Primary	Hospital cause of death	2	Yes	Sensitivity; specificity; PPV; NPV; diagnostic accuracy; and area under Receiver Operator Characteristic (ROC) curve for five leading causes	Sensitivity (%), specificity (%), PPV (%), NPV (%), diagnostic accuracy (%), and area under ROC curve (proportion), respectively: Congenital malformations: 85.2 (65.4-95.1), 96.0 (91.9-98.1), 74.2 (55.1-87.5), 97.9 (94.5-99.3), 95 (82-106), 0.91 (0.83-0.97); Underlying maternal illness: 51.7 (32.9-70.1), 98.0 (94.5-99.3), 78.9 (53.9-93.0), 93.2 (88.6-96.1), 92 (74-109), 0.75 (0.65-0.84); Pregnanc…	Physician certified
Aggarwal et al. 2013	Chandigarh, India, 2006-2008	Slightly modified version of the World Health Organization standard verbal autopsy tool for investigating causes of death in infants and children, Geneva, 1999. Analysed by PCVA using 2 independent paediatricians, and a third to resolve discrepancies	Trained female field workers with school-level education (10th grade)	Household	1 month	Neonates	Neonates only	Not specified	313	Mother or other adult "available at time of death" if mother not available	Primary	Hospital cause of death	2	Yes	Sensitivity; specificity; PPV; NPV; diagnostic accuracy; area under Receiver Operator Characteristic (ROC) curve; and Kappa statistic for four leading causes	Sensitivity (%), specificity (%), PPV (%), NPV (%), diagnostic accuracy (%), area under ROC curve (proportion), and Kappa statistic (agreement), respectively: Congenital anomaly: 50.0 (33.2-66.8), 97.5 (94.6-98.9), 72.0 (50.4-87.1), 93.8 (90.1-96.1), 92.0 (88.4-94.7), 0.73 (0.65-0.82), 0.55 (0.39-0.70); Preterm birth: 65.5 (54.5-75.2), 83.6 (78.0-88.1), 60.6 (50.0-70.4), 86.3 (80.9-90.4), 78.6 (7…	Physician certified
Arudo et al. 2003	Western Kenya, 1997-1998	An instrument modified from: "Alonso PL, Bowman A, Marsh K, Greenwood BM, 1987. The accuracy of clinical histories given by mothers of seriously ill African children. Annals Trop Pediatric 7: 187–189" for use at the DHS site where the study was conducted. Up to three causes of death were allocated per VA after three independent clinicians assigned causes	Not specified	Household	Within 12 weeks	Children only	<5 years	Not specified	50 matched from both active (VA) and passive (civil registration) surveillance	Parents or guardians	Primary	Civil registration records, including 15 specified natural causes plus "other, specify" option	5	No. Main objective was to compare the passive surveillance with active surveillance. VAs were part of the active surveillance and validation was done on a matching sub-sample.	Kappa coefficients	Kappa <0.1 for all causes of death	Physician certified
Bauni et al. 2011	Kilifi, Kenya, 2007-2010	World Health Organization (WHO) Sample Vital Registration with Verbal Autopsy (SAVVY) instrument; analysed by InterVA and PCVA using 2 independent physicians	Trained field workers	Not specified although we may assume at the household	Not specified but re-enumeration in the DSS took place every 3-4 months	Adults	Adults (15 years and older); mean age at death: 55 years (SD: +/-20 years)	81 (56%) were males; 64 (44%) were females	145	Not specified	Primary	Hospital cause of death	2	Yes	Kappa, area under receiver operating characteristic (ROC) curves, sensitivity, specificity, positive predictive value, and negative predictive value	InterVA Kappa and area under ROC curve, respectively: 0.32 (0.30-0.38), 0.82 Sensitivity (%), specificity (%), PPV and NPV (%), respectively, for 5 leading causes of death: HIV/AIDS: 70 (5-84), 87 (79-92), 61 (43-76),91 (84-92) Cardiovascular: 52 (34-69), 88 (81-94), 57 (37-75), 86 (78-92) Tuberculosis: 83 (36-100), 91 (85-95), 28 (10-54), 99 (96-100) Meningitis: 43 (10-82), 96 (91-99), 33 (8-70)…	Both
Byass, 2014	PHMRC dataset as input for the WHO 2012 instrument; analysed using InterVA-4	Not applicable	Not applicable	Not applicable	Not applicable	Not applicable	Not applicable	Not applicable	11,984 of the total 12,542 cases in the PHMRC dataset (exclusions due to missing age or sex)	Not applicable	Primary	gold standard cause of death assignment based on strict clinical diagnostic criteria defined prior to data collection	2	Objectives were to arrive at a better understanding of how useful the PHMRC dataset might be for developing general VA methods and to explore the external validity of the dataset	Concordance correlation coefficient	0.612 (95% CI 0.454 - 0.770)	Computer coded
Byass, 2013	Six sites of the Alpha Network in five countries: Uganda, Tanzania, Malawi, Zimbabwe, South Africa; 1990-2011	Various different and evolving procedures for following up deaths and carrying out VA interviews; data extracted and mapped to 2012 VA instrument; analysed using InterVA-4	Not specified	Not specified	Varied by site, up to 2 years in Manicaland	All deaths	Adults (15 years and older)	47% male	5029	Not specified	Primary	HIV serological test status	2	Yes	Specificity; CSMFs and mortality rates for HIV-positive and HIV-negative cases; mortality rate ratio	Specificity 90.1 (95% CI: 88.7-91.4) HIV mortality fractions for HIV-negative and HIV-positive groups, respectively: 10.60, 38.89 Mortality rates for HIV-negative and HIV-positive groups, respectively: 0.16, 14.96 HIV mortality rate ratio HIV-positive to HIV-negative groups: 94.3	Computer coded
Chandramohan et al. 1998	Ghana, Ethiopia and Tanzania, 1993-1995	Custom made questionnaire analysed by PCVA using an expert panel of physicians and a hierarchical opinion-based algorithm	Non-medical interviewers with at least 12 years of formal education	Household	1-21 months	All deaths	Adults (15 years and older)	Not specified	Tanzania (315 deaths), Ethiopia (249) and Ghana (232)	In Ifakara, Tanzania, 18% of respondents were the spouse, 24% daughter or son, 15% mother or father, 24% sister or brother, 14% other relatives and 6% were neighbours. In Jimma, Ethiopia, 30% of respondents were the spouse, 14% daughter or son, 14% mother or father, 12% sister or brother, 18% other relatives and 12% were neighbours. In Bawku, Ghana, 20% of respondents were the spouse, 12% daughte…	Primary	Hospital cause of death	2	Yes	Sensitivity, specificity and PPV for individual causes as well as communicable and non-communicable diseases	PCVA Sensitivity, specificity and PPV, respectively: Communicable diseases: 82 (78–86), 78 (74–83), 85 (80–87) Non-communicable diseases: 71 (64–77), 87 (84–90), 67 (61–73) Automated algorithm (custom) Sensitivity, specificity and PPV, respectively: Communicable diseases: 76 (72–80) 68 (63–73) 76 (72–80) Non-communicable diseases: 52 (45–58), 91 (88–93), 67 (60–74)	Both
Chandramohan et al. 1998	Ghana, Ethiopia and Tanzania, 1993-1996	Custom made questionnaire analysed by PCVA using an expert panel of physicians and a hierarchical opinion-based algorithm	Non-medical interviewers with at least 12 years of formal education	Household	1-21 months	Women aged 15-49 years	Women aged 15-49 years	Female only	266	Relationship of verbal autopsy respondent to deceased for maternal and non-maternal deaths, respectively (%): Husband 38, 21 Mother 12, 17 Sister 6, 12 Other relatives (female) 18, 19 Other relatives (male) 24, 24 Neighbor 2, 7	Primary	Hospital cause of death	2	Yes	Sensitivity, specificity and PPV for individual causes	PCVA Sensitivity, specificity and PPV, respectively: Direct maternal causes: 82, 93, 70 Indirect maternal causes: 38, 97, 67 All maternal causes (direct and indirect): 84, 97, 93 Automated algorithm (custom) Sensitivity, specificity and PPV, respectively: Direct maternal causes: 60, 93, 63 Indirect maternal causes: 68, 93, 63 All maternal causes (direct and indirect): 94, 93, 87	Both
Chowdhury et al. 2019	Chandpur and Comilla Districts in Bangladesh, Central and Eastern Highlands Provinces in Papua New Guinea, and Bohol Province in the Philippines	Long form of the PHMRC questionnaire analysed using Tariff 2.0	Not specified	Not specified	Not specified	All deaths with definitive clinical diagnostic results	All ages	Not specified	2,491 adults, 320 children and 701 neonates	Not specified	Primary	Hospital cause of death	2	Yes	Proportion of significant Tariffs before and after the addition of the IMMCMC dataset; Change in diagnostic performance after addition of the IMMCMC dataset (using CCC, CSMF accuracy, and CCCSMF accuracy)	Proportion of Tariffs that did not change significantly after the addition of the IMMCMC dataset: 97.2% Change in diagnostic performance after addition of the IMMCMC dataset for adult, child and neonate deaths, respectively: CCC: +1.2%, +5.6%, −1.5% CSMF Accuracy: +0.8%, +1.0%, +0.3% CCCSMF Accuracy: +5.0%, +5.8%, + 1.5%	Computer coded
Coldham et al. 2000	Nicaragua, 1995-1997	A ‘best-judgement’ standardised questionnaire using guidelines and algorithms developed by an expert working group following an informal meeting of WHO and UNICEF (WHO/UNICEF 1995) in 1992 and agreed in consultation with other participants in the Child Verbal Autopsy Working Group. Analysed by PCVA using an expert panel of physicians	Female university graduates without training in medicine, nursing or health sciences	At addresses recorded at time of hospital admission	1-22 months	Children only	<5 years	Not specified	1,115 children (400 who died during the stay in hospital and 715 who were discharged alive)	Mother in 87% of cases, a grandmother in 5%, and an aunt, the father or another person in 8%	Primary	Hospital cause of death or discharge diagnosis	2		Sensitivity and specificity	For diarrhoea: Sensitivity 86%-88% and specificity 81%-83%, depending on the expert algorithm used For pneumonia: Sensitivity 74%-87% and specificity 37%-72%, depending on the expert algorithm used	Physician certified
Dehghan et al. 2018	Iran, 2013	Not specified	2 nurses	Household	Not specified	Random sample from the archive of Lorestan Health Centre, Fars province, Iran	Adults (15 years and older)	134 (62.9%) male; 79 (37.1%) female	213	Not specified	Primary	Death certificate as entered from hospital records	3	Yes	Sensitivity, specificity, PPV and kappa statistic	For all causes combined: Sensitivity, specificity, PPV and kappa statistic, respectively: 75%-100%, >97.3%, 62.5%-100%, 0.70-0.92	Not specified
Dowell et al. 1993	Haiti, 1989-1990	Open narrative plus specific questions with emphasis on signs and symptoms previously validated to identify major causes of infant death in developing countries, plus signs and symptoms that might indicate HIV infection in the children and their mothers. Analysed by PCVA using 3 independent physicians	Public health nurse auxiliaries	Clinic or home visit when the clinic was not convenient for the mother	Median 21 months (range 1-42)	Children only	Mean age 6 months	Not specified	30	Mother, relative or neighbour	Primary	Hospital cause of death	3	Yes	Agreement between hospital diagnosis and either the immediate, underlying, or associated cause assigned by the three physicians based on the verbal autopsy	Agreement with any hospital cause: 27/30 cases Agreement with underlying cause: 15/30 Agreement with associated cause: 9/30	Physician certified
Edmond et al. 2008	Ghana, 2003-2004	Adapted from the WHO Standard Neonatal Verbal Autopsy Questionnaire, Revised version, 2003. It had more emphasis on an open history than the WHO VA and collected verbatim information at each stage: pregnancy, labour, delivery, condition at birth and events leading to death. Closed-ended modules were similar to the WHO VA but were structured according to chronology of the infant’s life and questio…	Fieldwork supervisors	Visit to the mothers	<6 months	Stillbirths and neonates only	Stillbirths and <28 days	Not specified	311 stillbirths and 191 neonatal deaths	Not specified	Primary	Hospital cause of death	3	Yes	Sensitivity and specificity	Sensitivity and specificity, respectively for: Antepartum stillbirths Congenital abnormality: 0.40 (0.05-0.85), 1.0 (0.99-1.0) Maternal disease: 0.52 (0.37-0.67), 0.95 (0.92-0.97) Maternal haemorrhage: 0.58 (0.39-0.74), 0.93 (0.89-0.96) Other: 0.42 (0.15-0.72), 1.0 (0.99-1.0) Unexplained: 0.92 (0.85-0.97), 0.90 (0.85-0.94) Intrapartum stillbirths Congenital abnormality: - , - Obstetric complicati…	Physician certified
Flaxman et al. 2011	Full PHMRC questionnaire analysed using Random Forest method and PCVA using methods published by Lozano et al., 2011	Not applicable	Not applicable	Not applicable	Not applicable	Not applicable	Not applicable	Not applicable	12542	Not applicable	Primary	gold standard cause of death assignment based on strict clinical diagnostic criteria defined prior to data collection	2	Yes	CCC and CSMF accuracy	Median CCC for random forest method and PCVA, respectively, by age group with and without health care experience (HCE) Adult No HCE: 37.7 (37.6-38.0), 29.7 (29.4-29.8) HCE: 48.0 (47.8-48.2), 44.6 (44.3-44.8) Child No HCE: 46.5 (46.1-47.0), 36.3 (35.9-36.6) HCE: 51.1 (50.7-51.6), 47.8 (47.1-48.3) Neonate No HCE: 33.5 (33.0-33.9), 27.6 (27.2-28.0) HCE: 34.9 (34.5-35.4), 33.3 (32.8-33.7) Median CSMF…	Both
Flaxman et al. 2011	Full PHMRC questionnaire analysed using the King and Lu method and PCVA using methods published by Lozano et al., 2011	Not applicable	Not applicable	Not applicable	Not applicable	Not applicable	Not applicable	Not applicable	12542	Not applicable	Primary	gold standard cause of death assignment based on strict clinical diagnostic criteria defined prior to data collection	2	Yes	CSMF accuracy	Median CSMF Accuracy for the King and Lu method and PCVA, respectively, by age group with and without health care experience (HCE) Adult No HCE: 0.661 (0.654-0.665), 0.624 (0.619-0.631) HCE: 0.669 (0.664-0.673), 0.675 (0.669-0.680) Child No HCE: 0.687 (0.682-0.692), 0.632 (0.626-0.642) HCE: 0.698 (0.692-0.702), 0.682 (0.671-0.690) Neonate No HCE: 0.797 (0.784-0.805), 0.695 (0.682-0.705) HCE: 0.79…	Both
Gajalakshmi et al. 2004	Tamil Nadu, India, 1995-1998	A 'symptoms/signs checklist' followed by an interactive process, with the respondent taking the lead in providing information, and the interviewer prompting where necessary for more details. Analysed by PCVA using 2 physicians	Male non-medical graduates with at least 15 years formal education	Household	Not specified	All deaths	Adults (25-69 years)	Not specified in the subset used for validation against the cancer registry. In the wider study comparing VA with Vital Statistics Department records: Urban: 27,726 male; 20,632 female Rural: 19,294 male; 12,494 female	25101	Spouse or close associate	Primary	Chennai population-based cancer registry for the age group 25–69	3	No. Validation was done only for cancer deaths on a sub-sample	Sensitivity for diagnosing cancer	0.96	Physician certified
Gajalakshmi et al. 2002	Tamil Nadu, India, 1995-1998	A 'symptoms/signs checklist' followed by an interactive process, with the respondent taking the lead in providing information, and the interviewer prompting where necessary for more details. Analysed by PCVA using 2 physicians	Male non-medical graduates with at least 15 years formal education	Household	Not specified	All deaths	Adults (25-69 years)	Not specified in the subset used for validation against Vital Statistics Department data supported by the cancer registry. In the wider study comparing VA with Vital Statistics Department records: Urban: 27,726 male; 20,632 female Rural: 19,294 male; 12,494 female	25101	Spouse or close associate	Primary	Vital Statistics Department data linked to Chennai population-based cancer registry for the age group 25–69	3	No. Validation was done only for cancer deaths on a sub-sample	Sensitivity for diagnosing cancer	0.94	Physician certified
Ganapathy et al. 2017	Malaysia, 2013-2015	Adaptation of international VA questionnaires to the Malaysian setting. Various expert groups from each medical field discussed and developed consensus on the structure and content of each specific item within the questionnaire. The VA questionnaire was developed for two specific age groups; below 12 years and 12 years and above. Analysed by PCVA using 1 physician	Field interviewers	Household	3 months to 3 years	A nationally representative sample of deaths in 2013 from across Malaysia	All ages	Not specified	2172	A family member or the individual who was closest to the deceased and present	Primary	Medical record review	3	Yes	Sensitivity, PPV and CSMF difference in VA compared to medical records (%) for the leading 15 causes of hospital deaths	Sensitivity, PPV and CSMF difference in VA compared to medical records, % (positive change indicates over diagnosis by VA; negative change indicates under diagnosis by VA) for the leading 15 causes of hospital deaths: Ischaemic heart diseases: 0.65 (0.60-0.71), 0.64, 1.6 Cerebrovascular diseases: 0.60 (0.55-0.66), 0.72, −16.3 Transport accidents: 0.92 (0.88-0.96), 0.86, 6.7 Pneumonia: 0.37 (0.30-…	Physician certified
Hong et al. 2018	Vietnam, 2014	An updated version of the Vietnamese verbal autopsy questionnaire used on previous projects, which was itself adapted from the WHO VA questionnaire. Analysed by PCVA using a team of 3 physicians with discussion only for cases where there was uncertainty	Health workers	Household	Not specified	Deaths from the death registers in 2 provinces	All ages	835 (61.2%) male; 530 (38.8%) female	1365	Principal caregiver	Primary	"A6" national death register log books completed in each commune across the country	5	Yes	Kappa coefficients, sensitivity and PPV	Kappa, sensitivity and PPV, respectively, for 12 leading causes of death Stroke: 0.47 (0.41-0.52) 67.3 (61.8-72.8) 52.4 (47.2-55.6) Lung cancer: 0.59 (0.50-0.67) 52.2 (43.0-61.4) 74.7 (65.1-84.3) Liver cancer: 0.59 (0.49-0.69) 59.4 (47.4-71.4) 62.3 (50.1-74.5) Pneumonia: 0.11 (0.01-0.22) 9.3 (1.6-17.0) 23.8 (5.6-42.0) Road traffic accident: 0.69 (0.56-0.80) 56 (42.2-69.8) 90.3 (79.9-100) HIV/AIDS…	Physician certified
Hussain-Alkhateeb et al. 2015	Agincourt DHSS, South Africa, 1992-2011	Not specified; analysed using InterVA-4	Fieldworkers	Household	Not specified	All deaths in the HDSS	All ages	3,573 (53.2%) male; 3,148 (46.8%) female	6721	Usually caretakers or close relatives	Secondary	Reported cause of death by the VA respondent	5	No. The objective was to compare the perceived and VA CoD	Agreement and kappa coefficients for individual causes of death; and difference in CSMFs	Listed by individual causes of death	Computer coded
James et al. 2011	Six tertiary hospitals in India, Mexico, Tanzania and Philippines, 2005-	Full PHMRC questionnaire analysed using Tariff 1.0 and PCVA using methods published by Lozano et al., 2011	Trained VA interviewers	Household	6 days to 8 months	All deaths with gold standard diagnosis from rigorously defined clinical diagnostic and pathological criteria	All ages: 7,836 adult, 2,075 child, and 2,631 neonatal deaths	Male deaths by site (%): Andhra Pradesh, India: 59 Bohol, Philippines: 56 Dar es Salaam, Tanzania: 48 Federal District and Morelos, Mexico: 53 Pemba Island, Tanzania: 52 Uttar Pradesh, India: 58	12542	Not specified	Secondary	gold standard cause of death assignment based on strict clinical diagnostic criteria defined prior to data collection	2	Yes	CCC and CSMF accuracy	Median CCC for Tariff and PCVA, respectively, by age group with and without health care experience (HCE) Adult No HCE: 34.3 (34.1-34.5), 29.7 (29.4-29.8) HCE: 44.5 (44.2-44.7), 44.6 (44.3-44.8) Child No HCE: 28.8 (28.4-29.2), 36.3(35.9-36.6) HCE: 39.0 (38.4, 39.4), 47.8 (47.1, 48.3) Neonate No HCE: 21.6 (21.2-22.2), 27.6 (27.2-28.0) HCE: 23.9 (23.6-24.4), 33.3 (32.8-33.7) Median CSMF accuracy for…	Both
Joubert et al. 2014	Agincourt DHSS, South Africa, 2006-2009	A locally validated VA instrument; analysed by 2 physicians	Fieldworkers	Household	Not specified	All deaths that could be matched between the HDSS and civil registry	All ages	1,160 (51.2%) male; 1,104 (48.8%) female	2264	Usually caretakers or close relatives	Primary	Civil registration cause of death	5	No. Done to compare diagnoses of verbal autopsy and routine civil registration death certification	Cause agreement and Kappa coefficients for the WHO list and a short list of 15 causes; CSMFs of the 15 short list causes	WHO list: cause agreement 15%; Kappa: 0.1083 (0.0995-0.1171) Short list: cause agreement 23%; Kappa: 0.1631 (0.1511-0.1751) for the short list CSMFs were significantly different for all but four (tuberculosis, cerebrovascular disease, other heart disease, and ill-defined natural) of the 15 causes evaluated	Physician certified
Kahn et al. 2000	Agincourt DHSS, South Africa, 1992-1995	Adapted from a questionnaire first used in Niakhar, Senegal (Garenne & Fontaine 1990), composed of open and closed sections and analysed by PCVA using 3 physicians	Fieldworkers who had completed secondary school	Household	Not specified	Those in the HDSS who died in the district hospital	All ages	Not specified	127	The person most closely associated with the deceased during the terminal illness	Primary	Hospital cause of death	2	Yes	Sensitivity, specificity and PPV	Sensitivity, specificity and PPV, respectively, by age group (%) Children under 5 years Infectious diseases: 69 (44-94), 96 (88-99) 90 (71–99) Non-communicable diseases: 75 (54–96), 91 (79–99), 86 (67–99) Injuries: 100, 97 (91–99), 80 (45–99) Adults age 15+ years Infectious diseases: 89 (74–99), 93 (87–99), 76 (58–94) Non-communicable diseases: 64 (53–76), 50 (29–71), 80 (69–90) Injuries: 75 (33–…	Physician certified
Kalter et al. 2016	Full PHMRC questionnaire analysed using Tariff 1.0 and PCVA using 5 previously published expert algorithms and a "compromise" algorithm that included 4 cause categories in common across all 5 neonatal hierarchies	Not applicable	Not applicable	Not applicable	Not applicable	Not applicable	Not applicable	Not applicable	1,629 neonatal deaths and 1,456 children under 5 deaths	Not applicable	Primary	Hospital cause of death	2	Yes	CSMF accuracy, kappa coefficient, and CCC for each of the expert algorithms by age group	CSMF accuracy for the algorithms presented by: Arifeen et al. 2004, Baqui et al. 2006, Kalter et al. 2015, Lawn et al. 2006, Liu et al. 2015, and the compromise algorithm, respectively, in a general scenario, where all cause-specific mortality fractions were randomly varied between 5% and 40%* Neonates: 0.71 (0.39–0.96), 0.80 (0.57–0.96), 0.74 (0.41–0.94), 0.77 (0.61–0.93), 0.75 (0.44–0.95), 0.76…	Computer coded
Kalter et al. 1990	Cebu, Philippines, 1987	Open and closed questions with screening questions and skip patterns; separate analysis conducted for each diagnosis with the objective to determine the combination of questions (algorithm) which best predicted the medical diagnosis (sensitivity) and excluded the other diagnoses (specificity)	Women with an undergraduate degree	Household	1 week to 1 year	Children under 2 years of age dying in 8 hospitals with tetanus neonatorum, measles, acute lower respiratory infection or diarrhoea	Children under 2 years of age	Not specified	164	Mother	Secondary	Hospital cause of death	2	Yes	Sensitivity, specificity, and the average of sensitivity and specificity	Sensitivity, specificity and their average for the following criteria for the diagnosis of measles Age >/=120 days, rash and fever >/=3 days: 98, 90, 94 Above plus rash anywhere except only on extremities: 98, 93, 96 Above plus rash progression**: 83, 99, 91 Sensitivity, specificity and their average for the following criteria for the diagnosis of acute lower respiratory illness Cough and dyspnea…	Physician certified
Kamali et al. 1996	Uganda, 1990-1993	Questionnaire constructed locally based on indigenous terminology for illnesses and their manifestations as recognized by lay people; analysed by PCVA using 2 independent clinicians plus a third to resolve discrepancies	Trained nurses	Household	Approximately 2 months	All adult deaths identified through a monthly village based death registration system instituted for this purpose	Adults 13 years and older	Not specified	155	Relatives	Primary	HIV-1 serostatus	2	Yes	Specificity and PPV	Specificity and PPV, respectively, by age group (%) 13-44 years: 85, 95 45+ years: 96, 77 Total: 92, 92	Physician certified
Karat et al. 2018	South Africa, 2012-2015	Modified WHO 2012 instrument with added ART questions, analysed by PCVA using 2 independent clinicians plus a third to resolve discrepancies	Trained lay interviewers	At the families’ homes or at other locations of their choosing	1-12 months	Individuals enrolled in three large TB/HIV trials; and for HIV-negative cases, registers of inpatient deaths were reviewed at hospital mortuaries to identify all adults aged 18-70 years who died with a hospital-assigned cause of death that was not explicitly HIV-associated, traumatic or maternal	Adults 18 years and older	219 (47.7%) male; 240 (52.3%) female	459	Not specified	Primary	HIV status	2	Yes	Specificity (Cohen’s kappa and CCC were used to measure individual-level agreement between VA methods; Lin’s concordance correlation coefficient, CSMF accuracy, and chance-corrected CSMF accuracy were used to measure population-level agreement comparing CCVA with PCVA cause of death)	Specificity based on confirmed serostatus by PCVA or computer algorithm: PCVA: 96.1 (90.4 to 98.9) InterVA-4.03: 89.3 (81.7 to 94.5) InterVA-5: 87.4 (79.4 to 93.1) SmartVA-Analyze V.1.1.1: 95.1 (89.0 to 98.4) SmartVA-Analyze V.1.2.1: 95.1 (89.0 to 98.4)	Both
Karat et al. 2017	South Africa, 2012-2015	WHO 2012 instrument, analysed by PCVA using 2 independent clinicians plus a third to resolve discrepancies, InterVA-4, and SmartVA-Analyze	Trained lay interviewers	At the families’ homes or at other locations of their choosing	1-12 months	Individuals enrolled in two large TB/HIV trials	Adults 18 years and older	112 (43%) male; 147 (57%) female	MIA=34, Without MIA=259	Not specified	Primary	MIA, research, and health facility data; Both operational and research data were used to generate level two (L2) cause of death for all decedents, representing a higher gold standard than would normally be available for comparison to VA; and operational, research, and autopsy data were used to generate level three (L3) cause of death for decedents for whom these data were available.	Level 1 and Level 2	Yes	Kappa coefficient; overall CCC for six causes of death (TB in an HIV-positive individual; an HIV/AIDS-related cause, excluding TB; a cause unrelated to HIV in an HIV-positive individual; TB in an HIV-negative individual; a cause other than TB in an HIV-negative individual; and an indeterminate cause); Lin's concordance coefficient and CSMF accuracy	Kappa coefficient, overall CCC, Lin's concordance coefficient, and CSMF accuracy for the different VA analysis methods compared to L3 reference standards (n=34): PCVA: 0.13 (0.00-0.47), 0.22, 0.95 (0.86-0.98), 0,79 InterVA-4: 0.05 (0.00-0.08), 0.01, 0.67 (0.38-0.84), 0.49 SmartVA-Analyze: 0.03 (0.00-0.11), 0.16, 0.58 (0.26-0.78), 0.43 Kappa coefficient, overall CCC, Lin's concordance coefficient,…	Both
Khademi et al. 2010	Golestan Province in northeastern Iran	WHO 2012 instrument modified based on cultural background and education of study population. Additional questions were added for specific diseases (cardiovascular, stroke, oesophageal and gastric cancers, diabetes, hypertension, tuberculosis and asthma), analysed by PCVA using 4 physicians	General practitioner	Household	Not specified	Deaths in adult middle-aged individuals enrolled in the Golestan Cohort Study	Adults	133 (60.7%) male and 86 (39.3%) female in a larger group of 219 individuals, 70 of which did not have a medical records for the gold standard diagnosis	149	85% lived with the decedent	Secondary	Medical records	2	Yes	Sensitivity, specificity, PPV, NPV and kappa	Sensitivity, PPV, specificity and NPV, respectively, for the following cause categories: IHD: 90.0 (81.5-98.5), 86.5 (77.1-96.0), 92.9 (87.8-98.1), 94.8 (90.4-99.3) Cancer: 97.6 (92.7-100), 95.2 (88.7-100), 98.1 (95.5-100), 99.1 (97.2-100) CVD: 94.7 (84.5-100), 81.8 (65.4-98.3), 96.9 (93.9-99.9), 99.2 (97.6-100) Transport accidents: 100, 100, 100, 100 *Results for the first of four PCVA coding ph…	Physician certified
Lomia et al. 2018	Georgia, 2012-2014	An instrument developed for the Reproductive Age Mortality Survey (RAMOS08), based on CDC questionnaires for pregnancy mortality studies and surveillance systems, combined with the WHO international standard VA questionnaire, analysed by PCVA using 2 physicians and a third to resolve discrepancies	Female interviewers with a medical background	Household	<24 months	Women of reproductive age (15-49 years)	15-49 year old's	Female only	878	Family members or other caregivers	Secondary	CRVS diagnosis	5	Yes	Kappa, sensitivity	Overall kappa across all causes: 0.36 (0.33 to 0.40); Kappa lowest for suicide, transport accidents, neurologic disorders, and liver diseases: 0.12–0.20 Kappa highest for tuberculosis, breast cancer, leukemia, malignant skin melanoma, brain cancer, maternal causes and stomach cancer: 0.63–0.81 Sensitivity <50% for the major specific causes; lowest for suicide, transport accidents, liver diseases,…	Physician certified
Lopman et al. 2010	Kisesa, Tanzania and Manicaland, Zimbabwe, 1998-2003	Questionnaire developed for use in Kisesa, Tanzania, between 1994-2002, containing specific questions related to symptoms of late-stage HIV and opportunistic infections. Adapted for Manicaland, Zimbabwe. Analysed using a computer algorithm for classifying AIDS deaths developed using a test dataset of 75% of deaths from the Manicaland site (including all VA signs/symptoms with a likelihood ratio >…	Clinical officers/certified nurses	Household	6 weeks to 6 months at the Tanzania site, not specified for the Zimbabwe site	Adult deaths in study communities with a conclusive HIV test within 3 years of death	15-59 years	420 (49.8%) male; 424 (50.2%) female in had VAs conducted in the wider cohort, including those excluded from this study due to lack of a recent HIV test	595	Parents, spouse, other relatives or a neighbour (in rare circumstances when close relatives were not available)	Primary	HIV serological diagnosis; HIV positive individuals who did not die in an accident or during childbirth were defined as gold standard HIV deaths	2	Yes	Sensitivity and specificity	Sensitivity and specificity, respectively, for 15–44-year-olds from: Manicaland phase I: 79%, 79% Manicaland phase II: 83%, 75% Kisesa: 75%, 74% Sensitivity and specificity, respectively, for 45–59-year-olds from: Manicaland phase I: 73%, 73% Manicaland phase II: 68%, 80% Kisesa: 54%, 62%	Computer coded
Lopman et al. 2006	Zimbabwe, 1998-2003	Questionnaire developed for use in Kisesa, Tanzania, between 1994-2002, containing specific questions related to symptoms of late-stage HIV and opportunistic infections. Analysis using a rule-based algorithm with 8 predictors	Nurse	Household	0-35 months	Adult deaths in study communities with a conclusive HIV test within 3 years of death	Not specified	Not specified	381	Primary caregiver; if not available, a kin, neighbour, or community health worker	Primary	HIV serological diagnosis; HIV positive individuals who did not die in an accident or during childbirth were defined as gold standard HIV deaths	2	Yes	Sensitivity and specificity	Sensitivity: 66% (0.56–0.77) Specificity: 76% (0.59–0.93)	Computer coded
Lozano et al. 2011	Full PHMRC questionnaire analysed using InterVA	Not applicable	Not applicable	Not applicable	Not applicable	Not applicable	Not applicable	Not applicable	12542	Not applicable	Primary	gold standard cause of death assignment based on strict clinical diagnostic criteria defined prior to data collection	2	Yes	CCC and CSMF accuracy	Median CCC for first, second and third cause predictions, respectively, by age group with and without free text: Adult Free text: 25.2 (25.1, 25.3), 25.1 (25.0, 25.1), 21.7 (21.6, 21.8) No free text: 24.2 (24.1, 24.3), 24.0 (23.9, 24.1), 20.6 (20.5, 20.7) Child Free text: 25.0 (24.7, 25.2), 22.5 (22.3, 22.7), 17.5 (17.3, 17.7) No free text: 24.9 (24.7, 25.0), 21.4 (21.3, 21.7), 16.2 (16.1, 16.4) …	Computer coded
Lozano et al. 2011	Full PHMRC questionnaire analysed by PCVA using 1 physicians, with half reviewed by a different physician with household recall of HCE included	Not applicable	Not applicable	Not applicable	Not applicable	Not applicable	Not applicable	Not applicable	12542	Not applicable	Primary	gold standard cause of death assignment based on strict clinical diagnostic criteria defined prior to data collection	2	Yes	CCC and CSMF accuracy	Median CCC by age group with and without HCE: Adults No HCE: 29.7 (29.4, 29.8) HCE: 44.6 (44.3, 44.8) Children No HCE: 36.3 (35.9, 36.6) HCE: 47.8 (47.1, 48.3) Neonates No HCE: 27.6 (27.2, 28.0) HCE: 33.3 (32.8, 33.7) Median CSMF accuracy by age group with and without HCE: Adults No HCE: 0.624 (0.619, 0.631) HCE: 0.675 (0.669, 0.680) Children No HCE: 0.632 (0.626, 0.642) HCE: 0.682 (0.671, 0.690)…	Physician certified
Marsh et al 2003	Civil Hospital, Karachi, Pakistan, 1993-1994	A pretested questionnaire with five parts: identifying information, verbatim open-ended history, symptom and sign duration matrix, screening questions directing to modules, and 10 syndrome modules targeting common causes of death among children under 5 years of age. Field testing was done in Urdu. Final field version was kept in English as preferred by the interviewer who translated it from writt…	A local woman fluent in English and Urdu	Households	3–230 days post mortem (two occurred sooner than 1 month post mortem)	Referred and inborn neonates were enrolled from the Special Care Nursery from 1 October 1993 to 31 May 1994. Additional cases were enrolled from the Paediatric Ward. Exclusion criteria were: dead on arrival, died in the Emergency Ward before the initial assessment and living >50 km from the hospital	Died within 28 days	64% males and , age at death was under 1 week in 70%	137	On most occasions (except one case) the principal informant was the mother. However, interested family members also participated due to cultural practices and enthusiasm.	Primary source	137 records. Upon the death of an enrolled neonate, a surveillance physician completed a case questionnaire, which included the main cause of death (single underlying cause) and associated causes (additional contributory causes). Supervisors reviewed each case questionnaire	2	Yes	Sensitivity, specificity, PPV	Sensitivity, specificity and PPV: Birth asphyxia (58%, 78%, 57%), Infection (39%, 92%, 41%), LBW (42%, 92%, 81%), SGA-term (50%, 84%,19%), NNT (84%, 99%, 94%), Prematurity (71%, 84%, 91%), TETS syndrome (90%, 67%, 53%)	Physician certified
Mayanja et al 2011	rural Uganda, 2006-2008	Similar to that validated in 1990-1993 in the study area, with additional questions on ART use. The questionnaire was comparable to the WHO SAVVY (sample vital registration with verbal autopsy) international verbal autopsy questionnaire with some differences in Sections 5, 7, 8 and 10	A clinical officer	Households	Approximately two months after death	Adults with known HIV serostatus	Aged 13 an older. Among the 264 deaths assessed by VA, 59 (22.3%) were HIV-positive and had a mean (SD) age of 41.0 (14.4) years while 205 (77.7%) were HIV-negative with a mean (SD) age of 60.1 (22.8) years	Gender composition was not mentioned	Among the 333 deaths of known HIV status, verbal autopsy was done for 264 (79.3%)	Consenting relatives	Primary	Deaths with confirmed HIV serostatus	2	Yes	Specificity and PPV for identifying HIV-related deaths (interobserver agreement)	Specificity was 90.2%, PPV was 70.6% for identifying deaths among HIV-infected individuals, with substantial interobserver agreement (80.3%; kappa statistic = 0.69).	Physician certified	? Delete interobserver agreement as measure of describing concordance
Midhet 2008	Pakistan, 2006	The VA questionnaire including 6 sections: 1) personal information, of the respondent, 2) personal information of the deceased woman 3) a detailed verbatim report of the events surrounding the death, as narrated by the respondents; 4) a check-list of signs and symptoms occurring during fatal illness; 5) details of a few selected signs and symptoms identified through the check-list and 6) details …	Two female VA interviewers.	Households	Not mentioned	female deaths	15-49 years	Females	110	next of kin of the deceased woman	Primary	A cause of death certification from the hospital authenticated by a staff doctor	2	Yes	sensitivity, specificity and the positive and negative predictive values, agreement with kappa	Sensitivity 86.2% Specificity 91.4% Positive predictive value 78.1% Negative predictive value 94.9%. There was complete agreement between the hospital and reviewers with regard to direct maternal deaths. However, the agreement was weak in all other cause categories (the kappa test of agreement gave a P-value of 0.055).	Physician certified	Quality of comparator dataset 2 - assuming a cause of death certificate completed in a hospital would include investigation results where available
Misganaw 2012	Ethiopia, 2007-2010	Questionnaire adapted from WHO 2007 form and INDEPTH Network form. Modified to reflect culturally recognized accepted terms. The questionnaire included four main parts: an open section where the informant freely describes the symptoms and signs preceding death, and their sequence; followed by a closed section in which a basic filtering question, when answered positively, leads to a more detailed …	Three pairs of field workers who are non health professionals who were trained in the technique	Households	Minimum one month and maximum three months after the funeral	General population	15 years and above	Deaths between 2007-2010. Gender composition was not mentioned	335	the person most closely associated with the deceased during the terminal illness	Primary (after merging the data sets of VA and hospital records)	Hospital records	4	Yes	sensitivity, specificity and the positive and negative predictive values	For communicable diseases, the values of sensitivity, specificity and positive predictive values of verbal autopsy diagnosis were 79%, 78% and 68% respectively. For non-communicable diseases, sensitivity of the verbal autopsy diagnoses was 69%, specificity 78% and positive predictive value 79%. For injury, sensitivity of the verbal autopsy diagnoses was 70%, specificity 98% and positive predictiv…	Physician certified
Mobley et al 1996	Namibia, 1992	The study questionnaire was developed and translated into the local language (Oshiwambo). Emphasis was placed on obtaining the most accurate translation for specific phrases into both of the two major dialects of Oshiwambo spoken in this area.	No information on the interviewers	Households	398-669 days	Children below 5 years	Below 5 years	Deaths with one or more of the five diagnoses of interest (malnutrition, diarrhoea, pneumonia, malaria, and measles) were identified. Deaths had occurred between January 1989- March 1992 at two hospitals and June 1991 to March 1992 at one hospital.	135	Preferred respondent was the primary caretaker of the child during the illness prior to death. If unavailable, another adult who was present during, and knowledgeable about, the child's illness prior to death was interviewed.	primary	medical records	2	Yes	Sensitivity and specificity of various algorithms of reported signs and symptoms were compared to the medical diagnoses	An algorithm for malnutrition (very thin or swelling) had 73% sensitivity and 76% specificity. An algorithm for cerebral malaria (fever, loss of consciousness or convulsion) had 72% sensitivity and 85% specificity, while for all malaria deaths the same algorithm had low sensitivity (45%) and high specificity (87%). For diarrhoea, loose or liquid stools had high sensitivity (89%), but low specific…	Algorithms were used. Not specifically mentioned whether computer coded or physicians were involved.
Mpimbaza et al 2011	Uganda, 2008-2009	WHO 2007 questionnaire	Mentioned as "by study personnel"	Households	Approximately 1 month	Children	Age <5 years	Residence within 60 km of the participating hospital, adequacy of the medical record (based on legibility and documentation of the physical address and presenting signs and symptoms).	719	Defined as "a person who was able and willing to provide an accurate account of the circumstances leading to the child’s death"	primary	Hospital records	4	Yes	Sensitivity, specificity, predictive values, accuracy of CSMFs of VA procedures for attributing deaths to malaria, PPV of malaria deaths identified through VA between the different sites with variable malaria transmission.	The sensitivity of VA procedures for determining malaria deaths in Tororo was 61% (95% CI: 44–78%) and 50% in Kampala (95% CI 37–63%). Specificity for determining malaria deaths in Tororo and Kampala was high (0.88%), but positive predictive value varied widely, from 83% in Tororo to 34% in Kampala (difference 49%, 95% CI: 31–67, p=0.001). The difference between the cause-specific mortality fract…	Physician certified
Mpimbaza et al 2015	Uganda, 2008-2009	WHO 2007 questionnaire	Mentioned as "by study personnel"	Households	Approximately 1 month	Children	Age <5 years	Criteria included- residence within 60 km, adequacy of the medical record (based on legibility and documentation of the physical address and presenting signs and symptoms).	719	Defined as "a person who was able and willing to provide an accurate account of the circumstances leading to the child’s death"	primary	Hospital records	4	Yes	Intra-rater reliability of PCVA, accuracy of PCVA to that of two algorithms; one developed with the input of expert physicians (non-hierarchical) and another data-driven (hierarchical)	Overall, intra-rater repeatability was high (83% agreement, Kappa 0.79 [95% CI 0.76-0.82]). PCVA performed well, with high specificity for determining cause of neonatal (>67%), and childhood (>83%) deaths, resulting in fairly accurate cause-specific mortality fraction (CSMF) estimates. For most causes of death in children, non-hierarchical algorithms had higher sensitivity, but correspondingly lo…	Physician certified
Murray et al 2011	PHMRC gold standard validation train and test datasets were used	Not applicable	Not applicable	Not applicable	Not applicable	Not applicable	Not applicable	Not applicable	500 splits	Not applicable	Secondary	clinical diagnostic criteria	2	Yes	median CSMF accuracy, concordance correlation coefficients by cause as a summary of the relationship between estimated CSMFs for a cause and the true CSMF in a particular test dataset.	SSP achieves a median cause-specific mortality fraction accuracy of 0.710 for adults, 0.739 for children, and 0.751 for neonates. In individual cause of death assignment in the same testing environment, SSP achieves 45.8% chance-corrected concordance for adults, 51.5% for children, and 32.5% for neonates	Not applicable
Murray et al 2007	Based on data from China	Not mentioned	Not mentioned	Not mentioned	Not mentioned	Not mentioned	Not mentioned	Not mentioned	2,089, (a validation dataset of 4,600 and a community dataset of 10,000 were derived with sampling with replacement)	not mentioned	primary	Hospital records	4	Yes	average percent relative error and the average absolute error for the 23 CSMFs (population level). concordance rate: the percentage of times that the true cause, based on the hospital record review, has been correctly assigned (individual level).	At the population level, SP estimates the CSMFs with 16% average relative error and 0.7% average absolute error, while PCVA results in 27% average relative error and 1.1% average absolute error. At the individual level, SP assigns the correct cause of death in 83% of the cases, while PCVA does so for 69% of cases. Comparison of the results of SP and PCVA when both methods have restricted access t…	Not applicable
Murray et al 2014	PHMRC gold standard data were used	Not applicable	Not applicable	Not applicable	Not applicable	Not applicable	Not applicable	Not applicable	12535	Not applicable	Secondary	clinical diagnostic criteria	2	Yes	Sensitivity, specificity, Kappa, and chance-corrected concordance (individual level), cause specific mortality fraction (CSMF) accuracy, with and without additional diagnostic information from prior contact with health services (population level)	Three automated diagnostic methods, Tariff, SSP, and RF, but not InterVA-4, performed better than physician review in all age groups, study sites, and for the majority of causes of death studied. For adults, CSMF accuracy ranged from 0.764 to 0.770, compared with 0.680 for PCVA and 0.625 for InterVA; CCC varied from 49.2% to 54.1%, compared with 42.2% for PCVA, and 23.8% for InterVA. For children…	Not applicable
Murtaza et al 2019	Four datasets: three physician COD diagnosed VA datasets, (Indian Million Death Study, South African Agincourt Demographic Surveillance Sites (HDSS) dataset, Bangladeshi Matlab HDSS dataset), and one health facility diagnosed COD dataset (PHMRC VA data)	Not applicable	Not applicable	Not applicable	Not applicable	Not applicable	Not applicable	Not applicable	26766	Not applicable	Secondary	3 datasets underwent physicians coding of VA data, PHMRC data had clinically confirmed diagnosis	2 and 4	Yes	Cumulative cause-specific mortality fraction (CSMF) accuracies (population-level) agreement from rank one to five COD classifications. COD assignments, cumulative partially chance corrected concordance (PCCC) and sensitivity was measured for up to five ranked classifications (individual level).	Overall results show that One-Against-All Naïve Bayes Classifier (OAA-NBC) consistently assigns CODs that are the most alike physician and clinical COD assignments compared to some of the leading algorithms based on the cumulative CSMF accuracy, PCCC and sensitivity scores. This approach improved the performance of classification (sensitivity) by between 6% and 8% compared with other VA algorithm…	computer coded
Nausheen et al 2013	Pakistan, 2006-2008	The verbal autopsy instrument modified from the WHO/ LSTMH/JHU instrument for the evaluation of stillbirth & neonatal deaths	Non-medical female interviewer	Households	2-6 weeks after death	Stillbirths	Stillbirths	Prospective stillbirths from 2006 August to February 2008, more than 28 weeks of POA, resided within 100km, assignment of CoD within 48 hours	204	The mother was the primary respondent; in case of recall bias a female relative present at birth/during illness was asked to assist.	primary	Hospital records	2	Yes	Sensitivity, specificity, and chance corrected level of agreement between reference diagnoses and verbal autopsy, were assessed using an interrater agreement Kappa statistics	80.8% of antepartum and 50.5% of intrapartum deaths were correctly diagnosed by verbal autopsy. Sensitivity of verbal autopsy was highest 68.4%, (95%CI: 46-84.6) for congenital malformation followed by obstetric complication 57.6%, (95%CI: 25-84.2). The specificity for all major causes was greater than 90%. The level of agreement was high (kappa=0.72) for anomalies and moderate (k=0.4) for all ma…	Physician certified
Ndila et al 2014	Kenya, 2008-2011	2007 WHO Sample Vital Registration with Verbal Autopsy (SAVVY) VA tool	Not mentioned	Not mentioned	Not mentioned	Children with Sickle cell disease	28 days to 14 years	Died between 2008 January to 2011 April	134	not mentioned	primary	Clinical and laboratory data	2	Yes	Agreement coefficient (AC1) of Gwet	Overall, the AC1 between CODs ascribed by PCVA consensus and those assigned by physicians on the pediatric ward was 50.0%, defined as only a moderate to high level of agreement. Similarly, the AC1 between the CODs assigned by the InterVA-4 model and those assigned on the pediatric ward was only 42.5%. The AC1 with regard to the specific diagnosis of SCD was 95.5% and 96.9%, respectively, for phys…	Both
Pacque-Margolis 1990	Liberia, 1987	A tool developed mainly to detect potential drug related deaths in adults (with 7 components and 11 pages in length)	Liberian Physician assistants	Households	mean time was 2.5 weeks for prospective component, and 26.4 weeks for the retrospective	General population	Included prospective and retrospective components	A surveillance population	9 prospective and 20 retrospective	Relatives or friends of the cases,	primary	Hospital records	4	Yes	Agreement	6 out of 9 cases (67%) for prospective component; 55% for retrospective	Physician certified
Pane et al 2013	Indonesian pilgrims dying in Saudi, 2008	The verbal autopsy form was developed based on the standards established by WHO and adapted to Hajj pilgrimage needs (WHO 2007 tool)	Flight doctors accompanying pilgrims.	during the Hajj pilgrim	during the travel	Indonesian Hajj pilgrims dying in Saudi	Not mentioned	Hajj pilgrims of 2008	446	Family or friends travelling with the deceased	primary	Clinical judgements of the doctor and/or hospital details	3	Yes	Test for statistically significant difference for the major causes	A greater proportion of deaths were attributed to cardiovascular disease by death certificate compared to the verbal autopsy method (p<0.001). The opposite was seen for respiratory diseases (p=0.007) Significantly more deaths had ill-defined cause based on verbal autopsy method (p<0.001).	Physician certified
Polprasert et al 2010	Thailand, 2005	Thai-translated versions of the draft WHO VA questionnaires; with feedback from a pilot study, VA questionnaires for deaths within two specific age groups were used: less than 1 year, and 1 year and above.	Trained teams in Provincial Chief Medical Offices	Households	6 to 18 months	General population	Not mentioned	Not mentioned	2558	not mentioned	primary	Hospital records	4	Yes	Sensitivity of VA diagnoses compared to medical records; Misclassification patterns	Sensitivity scores were good (>75%) for some site-specific cancers and most external causes; average (50%-75%) for major causes of death such as HIV/AIDS, cerebrovascular and ischemic heart diseases, COPD, and diabetes; and was poor (<50%) for deaths from the "other" categories. Also it was also poor for specific causes such as tuberculosis, hypertensive diseases, and pneumonia. VA tends to overd…	Physician certified
Quigley et al 1996	Kenya, 1989-1993	A locally developed tool containing questions relating to diarrhoea, fever, fits, indrawing of chest, severe coughing, neck stiffness and vomiting. Specific information was obtained on the occurrence of accidents, measles, kwashiorkor and marasmus.	one of two senior field staff, who were fluent in local languages	Not mentioned	Not mentioned	Children	Below 5 years	Died between May 1989 to April 1993	150	The person who had closest contact with the child during the terminal illness, usually the mother	primary	Hospital records	2	Yes	Sensitivity	For most causes of death, the data-derived algorithms and expert algorithms yielded similar levels of diagnostic accuracy. However, a data-derived algorithm for malaria gave a sensitivity of 71% (95% Cl: 58-84%), which was significantly higher than the sensitivity of 47% obtained under an expert algorithm.	both expert-driven and data-driven algorithms
Quigley et al 1999	Tanzania, Ethiopia and Ghana, 1993-1995	Not mentioned	Trained non-medical field workers with 12 or more years of formal education.	Not mentioned	1-21 months (median 288 days)	Adults	Not mentioned	Addres within 60 km of the hospital	796	not mentioned	primary	Hospital records and death certificates	2	Yes	Sensitivity and specificity	CSMF of PCVA was within +/-20% of the gold standard value for 12 common causes. The CSMF obtained using expert algorithm was within +/-20% of the gold standard for eight causes of death, including TB/AIDS, malaria and meningitis. The CSMF obtained using the data-driven algorithms was within +/-20% of the gold standard for seven causes, including TB/AIDS, meningitis and cardiovascular disorders. A…	both physician, expert and data-driven algorithms	Quality of comparator dataset 2 - assuming a cause of death certificate completed in a hospital would include investigation results where available
Qureshi et al 2014	Malawi, 2010	Adapted the World Health Organization (WHO) verbal autopsy tool (WHO 2001) for adult deaths to the local situation	Non-physician interviewers	Mortuary	At the time of body collection. In most cases within 1 week	Trauma deaths	Adults	Not mentioned	454	Someone who had witnessed the deaths and/or took care of the deceased prior to death	primary	physician or hospital-assigned cause of death	4	Yes	Comparison of CSMF, Cohen’s kappa.	The VA method had near-perfect agreement with the hospital record in determining ‘trauma’ versus ‘non-trauma’. There was moderate agreement when comparing types of death, for example cardiovascular versus infectious disease, and limited agreement when comparing specific causes of death	Physician certified
Ramirez-Villalobos et al 2019	Mexico, 2009	PHMRC VA instrument	Trained interviewers. No specific information	Households	Not mentioned	General population	Neonates, children and adults	Not mentioned	1197	Relative who took care of the patient at home	secondary	Vital statistics: Mortality database of the National Institute of Statistics and Geography (INEGI) and the Ministry of Health, grouped according to the classification of causes of death used in the PHMRC study	5	Yes	Comparison of CSMFs	The CSMFs obtained from the Tariff method were similar in some cases to those of vital statistics (e.g. cirrhosis), but different in others (e.g. sepsis)	computer coded- Tariff method
Rodriguez et al 1998	Mexico, 1992-1995	Details were not mentioned	Main researcher	Households	Not mentioned	With acute respiratory infections	2 days to 4 years	Not mentioned	36	mothers	primary	Necropsy	1	Yes	Sensitivity and specificity	The presence of dyspnoea for more than one day showed sensitivity of 0.69 and specificity of 0.74, while history of coughing showed a sensitivity of 0.61 and a specificity of 0.73; Combination of both clinical data improved specificity (0.83), but decreased sensitivity (0.54); Additional sources of diagnosis (a panel of assessors, the clinical record and the death certificate) also showed good se…	Physician certified
Serina et al 2015	PHMRC gold standard data	Not applicable	Not applicable	Not applicable	Not applicable	Not applicable	Not applicable	Not applicable	not mentioned	Not applicable	Secondary	clinical diagnostic criteria	2	Yes	CCC and CSMF accuracy	CCC (median, 95%CI): Adults, no text (43.3, 43.1-43.5), Adults, checklist (46.6, 46.5-46.8), Adults, text ( 50, 49.8 - 50.2), Child, no text (44.5, 44.1-45.0), Child, checklist (51.8, 51.4- 52.1), Child, text ( 52.5, 52.2 - 52.9) Neonate, no text (40.2, 40.0-40.5), Neonate, checklist (43.4, 43.0-43.8), Neonate, text ( 43.4, 43.1 - 43.6) CSMF accuracy (median, 95%CI): Adults, no text (74.6, 74.0-7…	computer coded
Serina et al 2015	PHMRC and NHMRC databases	PHMRC Verbal Autopsy Instrument	Not applicable	Not applicable	Not applicable	Not applicable	Not applicable	Not applicable	12501	Not applicable	Secondary	clinical diagnostic criteria	2	Yes	Chance Corrected Concordance and Cause-Specific Mortality Fraction accuracy	For median chance-corrected concordance (CCC) and mean cause-specific mortality fraction (CSMF) accuracy, and for each of three modules with and without HCE, Tariff 2.0 performs significantly better than the Tariff 1.0, especially in children and neonates. Improvement in CSMF accuracy with HCE was 2.5%, 7.4%, and 14.9% for adults, children, and neonates, respectively, and for median CCC with HCE …	computer coded	Done to compare Tariff2 versus Tariff1
Setel et al 2006	Tanzania, 2000-2003	Not mentioned	Not mentioned	Households	8-12 weeks after death	General population	Perinatal/neonatal period, post-neonatal <5 year age group, and age 5 years and over	Not mentioned	3123	not mentioned	primary	Physician judgement after reviewing hospital medical records	2 (data from medical records weighted by quality of evidence)	Yes	Sensitivity; specificity and positive predictive value	Verbal autopsy produced accurate CSMFs for nine causes in different age groups: birth asphyxia; intrauterine complications; pneumonia; HIV/AIDS; malaria (adults); tuberculosis; cerebrovascular diseases; injuries and direct maternal causes. Results for 20 other causes approached the threshold for good performance.	Physician certified
Soofi et al 2015	Pakistan, 2006-2008	The World Health Organization (WHO)/ London school of tropical medicine and hygiene (LSTMH)/ Johns Hopkins University (JHU) modified verbal autopsy instrument (2000) was used	Community Health Workers	Households	2-6 weeks after death	all neonatal deaths between August 2006 and February 2008 in two tertiary hospitals	Neonates, children and adults	Families of the deceased resided within 100 km of the facility. Additionally, only those neonatal death for which physician had assigned the cause from available clinical information within 48 hours were included in the sample	626	Mother or care taker	primary	Hospital records	2	Yes	Sensitivity and specificity	Cause-specific mortality fractions for neonatal deaths were similar in both VA and reference standard diagnosis. Sensitivity of verbal autopsy was >93% for diagnosing prematurity and 83.5% for birth asphyxia. However, VA had low accuracy for diagnosing congenital malformation: 57%. The specificity for all five major causes of neonatal deaths was >90%.	Physician certified
Tensou et al 2010	Addis Ababa, Ethiopia, 2003-	The verbal autopsy questionnaire is based on the standard VA questionnaire developed by the INDEPTH Network (http://www.indepth-network.org/),	A pair of trained community health workers	Not mentioned	2-9 months (mean = 4.7) after the death	General population	adults (14-85 years)	Not mentioned	193	not mentioned	primary	Hospital admission diagnosis and HIV serostatus information	2	Yes	Sensitivity and specificity	Sensitivity and specificity of the InterVA model for diagnosing AIDS: 0.82 (95%-CI: 0.74-0.89) and 0.76 (95%-CI: 0.64-0.86), respectively; Sensitivity and specificity for TB/AIDS: 0.91 (95%-CI: 0.85-0.96) and 0.78 (95%-CI: 0.63-0.89), respectively; AIDS-specific mortality fraction estimated by the model: 61.7% (95%-CI: 54%-69%), which is close to 64.7% (95%-CI: 57%-72%) in the reference standard;…	computer coded
Tran et al 2018	Vietnam, 2014	Vietnamese adapted version of international standard VA questionnaires.	Trained community health workers and village health workers	Not mentioned	Not mentioned	General population	25 years and above	Either died in hospital or within 30 days of hospital discharge with a severe condition; the family wished to take the patient home	116	not mentioned	primary	medical records	4	Yes	Sensitivity, % agreement	Sensitivity of VA was at least 75% in identifying some leading CODs such as stroke, road traffic accidents and several site-specific cancers. However, sensitivity was <50% for other important causes including ischemic heart disease, chronic obstructive pulmonary diseases, and diabetes. Overall, there was 57% agreement between UCOD from VA and MR, which increased to 76% when multiple causes from V…	not mentioned
Wang et al 2007	China, 2002	Standard VA instrument; no further details	medical doctor	Households	in most cases, 3 months to 1 year	General population	Not mentioned	Not mentioned	2482	not mentioned	Secondary	Reported deaths by the Disease Surveillance Points (DSP) system based on informal enquiry of families about their opinion as to the cause of death	5	No - VA was the gold standard	Kappa measures of agreement between VA and registered diagnoses were computed. Sensitivity and positive predictive values	Kappa scores indicate only moderate agreement for chronic obstructive pulmonary disease (COPD) and ischaemic heart disease (IHD). The results also suggest that COPD is undercounted in registration data. A significant degree of cross attribution of cause was found between the two data sources. Overall, the VA was successful in limiting deaths with ill-defined causes to <10%.	physician certified
Yang et al 2006	China, 2002	A new international VA form	trained field investigators	Households	Not mentioned	Resident of the city, deaths between June 2020 to November 2002	adults	Not mentioned	2102	not mentioned	Primary	Medical records reviewed by a panel of physicians	4	Yes	Sensitivity, specificity, and positive predictive value	Misclassification generally occurred within broad cause groups (e.g. CVD, respiratory diseases, and liver diseases). Moreover, compensating patterns of misclassification would appear to suggest that, in urban China, the method yielded population-level cause-specific estimates that were reasonably reliable	Physician certified
Yokobori et al 2020	Zambia, 2017	PHMRC shortened questionnaire	Interviewers; no other details	University Teaching Hospital, Lusaka city	Brought-in-dead cases	Brought-in dead cases	child (1 month to 13 years) and adults (13 years and above)	Not mentioned	1,378 adult cases and 209 child cases	closest relatives	Secondary	death notification form	5	Yes	% agreement; concordance rate estimated using Cohen’s kappa coefficient.	Adult agreement: 42.7% Child agreement: 46% Low concordance rate for adult deaths (kappa coefficient = 0.1385); Good concordance for child deaths (kappa coefficient = 0.635)	computer coded
Akgun, Colak and Bakar 2012	Turkey, 2002-2004	The questionnaire used in the Turkish National Burden of Disease study project was developed after reviewing the questions of the VA form developed by the WHO, the questionnaires developed by the London School of Hygiene and Tropical Medicine to be used in Tanzania and the questionnaire used in Jordan	Not mentioned	not mentioned	not mentioned	general population	neonatal and over 5 years	not mentioned	15 neonatal and 225 over 5 years	not mentioned	primary	Hospital records	4	Yes	Sensitivity and specificity	Sensitivity for infants: 80% >5 years, sensitivity for cancers: 92.0%; and specificity: 98.0% Sensitivity and specificity, respectively, for the following diseases: Ischemic heart disease: 82.4%, 97.4%; Cerebrovascular disease: 91.7%, 99.1%; Hypertension: 96.7%, 99.0%; Diabetes mellitus: 100.0%, 97.7%; Chronic kidney failure: 71.4%, 99.5%; Chronic obstructive pulmonary disease: 100.0%, 100.0%; My…	physician certified
Mondal et al 2015	Bangladesh, 2014	Modified Singh's verbal autopsy questionnaire	trained health worker	mentioned as "sometimes in two settings". Telephone method also used	Not mentioned	General population	Mean age of the victims at the time of death was 56.39 years	males were more common than female (71.7% vs 28.3%	304	relatives of the victim	primary	medical records of the medicine department	4	Yes	Sensitivity, specificity and positive predicted value	Sensitivity and specificity, respectively, for communicable diseases: 76.92%, 100% Sensitivity and specificity, respectively, for NCDs: 100%, 87.72% Among the communicable diseases, sensitivity was high in tuberculosis but specificity was similar in central nervous system infections, pneumonia and tuberculosis. Sensitivity and specificity was highest (100%) for CAD. Sensitivity and specificity, r…	Physician certified
